# Supplementary material for: Prevalence and Associated Factors of Common Mental Disorders in Women: A Systematic Review
Source: Public Health Rev. 2021 Aug 23;42:1604234. doi: 10.3389/phrs.2021.1604234 (PMC8419231; doi:10.3389/phrs.2021.1604234)
Supplement: Supplementary file 1 [file DataSheet1.zip]

Archive with 3 entries (3 files):
- Appendix B.docx
- Appendix C.docx
- Appendix A_.docx
